# Supplementary material for: Psychometric testing of the caregiver contribution to self-care of coronary heart disease inventory
Source: PLoS One. 2024 May 10;19(5):e0302891. doi: 10.1371/journal.pone.0302891 (PMC11086860; doi:10.1371/journal.pone.0302891)
Supplement: S1 Dataset — (XLSX) [file pone.0302891.s001.xlsx]

## Sheet: dataset for Plos One
ID	CCMAINT_1	CCMAINT_2	CCMAINT_3	CCMAINT_4	CCMAINT_5	CCMAINT_6	CCMAINT_7	CCMAINT_8	CCMAINT_9	CCMONIT_10	CCMONIT_11	CCMONIT_12	CCMONIT_13	CCMONIT_14	CCMONIT_15	CCMONIT_16	CCMANAG_19	CCMANAG_20	CCMANAG_21	CCMANAG_22	CCMANAG_23	CCMANAG_24
1	4	4	3	2	5	2	3	2	5	3	3	3	3	5	2	1	2	2	2	5	4	1
9	2	2	1	2	2	2	3	4	5	4	4	4	4	4	4	4	3	3	3	4	3	4
27	3	3	3	3	3	3	3	3	3	1	1	1	1	1	1	1	5	1	1	4	4	2
30	5	5	2	1	5	1	5	1	5	5	5	5	5	5	5	4	5	1	5	5	5	1
43	5	4	3	3	5	3	5	5	4	5	5	5	4	3	4	4	3	5	5	5	5	5
53	1	1	5	5	1	5	5	5	5	1	5	1	5	1	5	5	5	1	3	3	5	5
54	1	1	5	5	1	5	5	1	5	5	5	3	5	1	1	3	5	1	1	5	5	5
59	5	1	3	5	1	3	1	1	5	5	3	1	3	1	1	5	5	1	1	3	3	3
91	5	5	1	1	5	3	5	3	4	5	5	5	5	5	5	4	4	2	3	5	5	3
105	4	4	4	4	4	4	4	4	4	4	4	4	4	4	4	4	4	5	5	5	5	5
106	5	5	4	4	4	4	4	5	1	5	5	4	4	3	5	2	5	5	5	5	5	4
113	5	5	5	4	5	5	5	5	5	5	5	5	5	5	5	5	5	5	5	5	5	5
117	5	5	5	5	5	5	5	5	5	5	4	5	5	3	5	4	4	5	5	5	5	3
122	2	2	3	3	1	2	2	2	3	2	2	2	3	3	3	2	3	3	5	4	4	5
10	5	4	2	2	5	3	3	3	5	2	2	2	2	2	3	2	1	1	1	5	999	1
26	5	5	5	5	5	1	3	5	1	3	3	3	3	2	4	1	4	1	1	5	3	3
32	5	5	5	5	5	5	5	5	5	5	3	5	3	4	3	4	5	5	5	5	5	5
39	5	3	3	5	4	4	3	3	3	2	2	3	2	2	2	4	4	3	2	2	2	3
42	4	1	2	1	5	1	5	4	3	4	4	3	3	2	3	2	3	1	4	5	5	5
49	3	1	1	4	5	5	5	5	5	3	5	3	5	5	5	1	5	3	1	5	5	5
61	4	1	1	1	2	5	5	2	2	5	5	3	3	1	3	3	5	1	4	5	5	3
72	5	5	5	5	5	5	5	5	5	5	5	5	5	5	5	5	5	4	4	5	5	4
86	4	4	3	4	4	4	4	4	4	4	4	4	4	4	4	4	4	4	4	4	4	3
107	3	1	1	3	5	1	5	3	5	2	2	4	4	4	3	4	5	5	5	5	5	5
109	5	1	1	5	5	1	5	5	5	3	2	1	1	1	3	5	3	1	4	4	4	5
115	3	1	1	3	1	1	4	3	3	3	3	2	2	1	2	2	3	1	2	5	4	2
118	5	3	3	4	5	4	5	5	3	4	3	4	2	5	5	2	3	1	4	5	5	5
121	2	1	2	1	2	3	3	3	1	2	2	2	3	3	4	3	3	3	3	5	5	5
124	4	4	2	2	4	4	4	5	3	4	4	3	3	3	3	4	4	3	4	4	4	5
127	5	5	3	3	5	5	5	5	5	4	4	4	4	4	4	4	4	3	3	4	4	3
129	5	5	3	4	5	4	5	5	5	2	4	4	4	3	4	2	5	2	2	5	5	1
5	1	2	1	1	2	1	1	2	1	2	2	1	2	1	2	1	5	3	1	1	1	4
19	5	5	1	1	4	4	4	4	5	4	4	4	4	4	4	5	3	3	3	3	3	2
21	5	5	5	5	5	5	5	5	5	4	4	4	4	4	4	4	3	3	3	3	3	4
36	5	5	2	2	4	4	4	3	1	2	2	2	2	2	2	2	2	2	2	2	2	2
40	1	1	2	5	1	5	3	1	1	2	1	3	1	1	4	4	5	4	4	5	5	4
56	1	4	1	2	4	1	1	3	1	1	1	1	1	2	2	2	2	1	1	1	2	2
69	4	4	3	3	4	4	5	5	5	4	4	4	4	4	4	4	4	4	3	3	3	3
70	5	5	4	3	5	5	5	5	5	4	4	4	4	4	4	4	3	5	5	5	5	4
71	5	5	5	5	5	5	5	5	5	4	4	5	5	4	5	5	4	3	3	5	5	3
77	4	4	4	4	4	4	4	4	4	4	4	4	4	4	4	4	4	4	3	4	4	3
83	5	4	4	3	4	4	4	4	4	4	4	4	4	4	4	4	3	3	3	3	3	3
96	1	1	3	5	1	5	1	5	5	4	4	5	4	1	2	5	3	1	1	4	4	0
98	2	2	5	2	2	4	1	5	1	5	5	5	5	5	2	2	5	3	5	5	5	0
104	5	5	1	5	5	5	5	5	5	1	1	3	1	3	4	4	3	1	1	5	5	0
116	4	1	1	3	1	5	3	5	5	4	1	4	1	2	4	4	5	1	3	5	5	1
126	4	4	2	2	4	4	4	4	4	4	4	3	3	3	3	4	3	2	2	4	4	5
11	4	4	1	1	4	1	5	1	5	2	2	2	2	2	2	2	1	1	1	5	5	2
24	5	5	5	3	5	2	5	4	5	3	3	3	3	3	3	3	4	4	4	4	4	5
28	4	4	3	4	3	3	4	3	3	3	4	5	5	5	5	5	3	3	3	2	2	2
33	1	1	1	2	1	2	1	1	1	1	1	1	1	2	1	2	5	1	2	5	5	0
35	3	1	1	2	5	3	2	3	5	3	5	5	5	5	5	4	4	1	3	5	5	4
41	1	5	1	2	1	2	3	5	1	5	4	1	2	1	1	1	4	4	4	4	4	4
45	3	3	3	3	3	3	3	3	4	3	2	3	3	3	3	2	4	3	4	4	4	5
50	1	1	1	1	1	1	1	3	4	1	3	2	3	2	4	2	2	2	4	1	2	0
65	2	1	2	4	1	1	2	2	1	2	3	2	2	1	2	2	3	2	1	1	3	2
68	3	3	3	2	5	3	4	4	4	4	4	4	4	5	5	5	3	5	5	3	3	2
79	4	4	1	1	4	1	1	1	1	2	4	4	4	1	1	1	2	2	1	3	2	1
80	3	2	2	3	3	3	3	3	4	3	4	4	4	3	3	3	3	4	4	4	4	2
92	3	1	5	5	3	3	3	5	5	3	3	2	3	2	1	3	3	3	3	5	5	4
93	2	4	1	4	1	4	1	1	3	1	1	1	3	1	1	4	3	1	1	5	5	0
95	4	1	1	4	4	1	1	2	5	4	4	2	4	1	4	2	4	1	1	5	5	0
133	1	2	1	2	2	3	1	2	1	2	2	2	2	1	2	1	2	1	1	3	2	3
2	4	4	2	1	1	1	1	1	1	1	2	1	1	1	1	1	1	1	1	1	1	0
3	3	3	1	1	3	1	4	2	5	2	2	2	2	3	3	2	2	1	1	5	999	2
16	4	2	2	2	2	2	2	2	2	2	2	1	1	1	1	2	2	2	2	2	2	0
17	4	4	4	4	4	4	4	4	1	3	3	3	3	3	3	3	4	4	4	5	5	2
22	5	5	5	5	5	5	5	5	5	5	4	5	4	5	4	3	5	5	5	5	5	5
23	1	1	2	2	1	2	2	2	2	2	2	2	2	2	2	2	2	2	2	2	2	2
25	5	5	2	2	5	2	5	5	5	4	3	4	3	4	3	3	4	5	5	5	5	5
31	5	5	5	5	5	5	5	5	5	2	2	2	2	2	2	2	5	5	5	5	5	4
44	5	4	3	3	2	2	999	4	4	3	3	3	3	2	2	2	3	4	4	4	4	3
63	5	999	1	3	5	5	5	5	5	5	2	5	4	5	5	4	3	5	5	5	5	0
64	5	5	3	5	5	3	5	5	5	5	5	5	5	5	5	5	3	5	1	3	5	1
74	4	4	4	4	4	4	4	4	4	4	4	4	4	4	4	4	3	3	3	3	3	2
75	4	4	5	4	4	4	5	5	4	4	3	4	4	3	3	4	3	4	3	4	4	2
76	4	4	4	4	4	4	4	4	4	4	4	4	4	4	4	4	4	4	3	3	3	3
78	5	4	4	4	2	2	2	2	1	4	3	3	3	3	3	3	3	4	3	5	5	3
103	5	5	5	4	5	5	5	5	5	4	4	3	4	3	3	3	3	3	3	4	5	3
112	4	4	1	5	5	5	5	2	1	2	1	4	3	1	4	1	5	2	2	2	2	3
120	3	1	1	4	5	4	4	2	4	5	4	5	3	5	4	2	3	1	3	5	5	2
132	5	1	5	5	5	5	2	5	5	5	5	1	5	3	5	3	3	1	2	1	1	0
6	5	2	1	1	5	2	5	2	5	2	2	3	2	1	1	2	3	3	999	2	5	1
7	5	2	1	1	2	1	5	2	5	1	1	1	1	1	1	1	3	3	3	3	3	2
8	2	2	2	2	3	2	2	2	2	1	1	2	1	1	2	1	2	2	2	1	1	1
12	4	4	2	2	2	2	2	3	4	4	3	2	1	1	1	2	3	4	4	4	3	2
14	5	1	1	1	5	4	5	5	1	2	2	2	2	2	2	2	1	1	1	5	1	0
15	4	2	2	2	2	2	2	2	2	3	4	2	2	2	5	1	2	1	4	5	1	2
18	3	3	3	4	4	3	3	3	1	2	3	3	3	3	3	3	3	3	3	2	2	1
29	5	5	5	5	5	5	5	5	5	2	2	2	2	2	2	2	5	5	5	5	5	5
34	2	2	3	2	2	2	2	1	1	1	2	1	1	1	1	1	2	2	2	2	2	5
47	2	1	2	2	1	2	2	2	5	1	1	3	2	2	2	2	1	1	1	1	1	0
48	2	2	2	2	2	2	2	2	2	2	2	1	2	2	1	1	5	5	5	5	5	1
51	5	1	1	1	1	1	5	5	5	2	2	4	4	1	4	4	5	5	2	5	5	5
52	1	5	2	2	5	2	1	2	1	2	1	1	1	1	1	1	4	1	1	1	3	1
57	5	5	5	1	5	1	3	5	1	5	1	5	1	1	3	1	5	5	5	5	5	1
58	2	1	2	2	1	4	1	4	4	1	1	2	2	1	1	3	5	1	5	3	3	5
60	1	1	3	3	1	5	5	5	1	3	5	1	5	3	5	5	5	1	1	5	1	3
73	4	4	2	2	4	2	5	2	1	3	3	3	3	3	3	3	2	2	5	5	5	1
84	5	5	3	1	5	1	2	3	1	5	5	5	5	5	5	5	5	5	5	5	5	5
85	1	5	3	5	5	5	3	5	1	3	5	4	5	5	5	4	1	1	5	5	5	3
88	1	1	3	3	1	3	3	3	2	1	3	1	1	1	1	1	5	3	3	5	5	3
89	2	1	1	4	1	2	1	1	1	1	2	1	1	1	1	3	3	1	1	3	1	4
90	1	1	2	1	1	1	1	1	1	1	1	1	1	1	1	1	1	1	1	1	1	3
94	5	5	3	4	5	2	1	1	5	3	4	3	1	1	3	4	2	1	2	4	5	0
97	5	3	3	3	5	1	5	5	5	2	2	3	4	1	3	1	5	1	1	4	4	0
110	5	5	3	2	5	3	3	2	5	3	3	3	3	4	3	4	3	3	5	5	5	3
114	5	5	1	5	5	1	5	5	5	5	5	1	4	1	1	1	5	5	5	1	4	0
125	5	4	4	3	5	2	5	5	1	4	4	4	4	3	4	1	5	4	4	5	5	4
130	5	5	1	3	4	2	2	4	5	5	5	5	4	2	3	1	3	3	3	5	4	3
131	5	3	1	1	5	1	5	5	2	3	3	1	4	4	4	5	3	1	1	5	5	3
4	1	1	1	1	1	1	1	1	1	5	5	5	5	5	5	5	5	5	5	5	5	5
13	4	2	1	1	1	1	1	1	1	1	1	1	1	1	1	1	2	1	1	1	1	0
20	5	5	5	5	5	1	5	5	3	5	5	5	5	5	5	1	5	5	5	5	5	5
37	4	4	4	4	4	5	5	5	5	4	4	4	4	4	4	4	4	4	4	4	4	5
38	3	2	3	3	3	2	4	3	3	3	3	2	2	2	3	2	2	2	2	1	3	0
46	4	4	3	2	4	2	4	4	2	3	4	3	3	2	3	3	4	4	4	4	4	0
55	1	3	3	3	2	3	4	1	1	3	5	1	3	3	3	1	3	1	1	5	5	4
62	3	5	5	5	5	5	5	5	5	5	5	5	3	3	5	3	5	5	5	5	5	0
66	2	5	3	4	5	3	5	5	5	999	3	2	2	3	3	3	3	4	4	4	4	4
67	5	4	4	5	5	5	4	5	5	4	4	5	4	3	4	4	5	3	5	5	5	0
81	2	5	1	1	5	5	5	5	5	5	5	5	5	5	5	3	1	5	1	5	5	5
82	3	3	1	1	3	5	1	5	4	4	4	4	4	4	4	4	4	4	4	4	4	3
87	3	1	1	2	1	3	4	4	1	4	4	4	4	4	4	4	4	3	3	5	5	4
99	5	1	4	1	4	1	4	5	4	3	1	2	3	3	3	4	2	2	3	3	4	1
100	5	1	3	3	5	1	5	4	5	3	3	3	4	2	3	3	2	1	4	4	5	0
101	1	1	1	1	1	2	1	2	1	1	1	1	1	1	1	1	2	999	999	999	2	0
102	4	1	4	4	1	1	5	5	1	3	3	3	2	3	4	5	4	1	5	4	4	0
108	1	5	5	5	5	1	2	5	5	1	1	1	4	1	1	1	5	1	4	5	2	1
111	2	2	4	3	4	3	5	5	5	2	3	4	4	1	4	3	4	2	3	5	5	1
119	5	2	1	2	5	4	5	5	5	5	4	4	4	5	4	4	3	3	4	4	4	1
123	1	1	1	2	1	2	2	5	5	5	1	1	1	5	5	4	2	2	1	1	5	2
128	1	2	2	1	1	2	1	1	3	2	1	2	3	1	2	1	2	2	1	2	3	2
